# Supplementary material for: ZFP90 Serves as a Transcriptional Brake on NF-κB Signaling to Attenuate Diet-Induced MASLD Progression
Source: Nutrients. 2026 Jul 16;18(14):2332. doi: 10.3390/nu18142332 (PMC13414558; doi:10.3390/nu18142332)
Supplement: Supplementary file 1 [file nutrients-18-02332-s001.zip]

Archive with 3 entries (3 files):
- Supplementary files.pdf
- Table S1.pdf
- Table S2.pdf
